# Supplementary material for: SNP-Based Genotyping Provides Insight Into the West Asian Origin of Russian Local Goats
Source: Front Genet. 2021 Jul 1;12:708740. doi: 10.3389/fgene.2021.708740 (PMC8282346; doi:10.3389/fgene.2021.708740)
Supplement: Supplementary file 1 [file Table_1.XLSX]

## Sheet: Table
Supplementary Table 2. Description of specific sampling points of Russian goat populations (with geographical coordinates)
Breed	Breed code	A brief description of sampling locations	Geographical coordinates (latitude and longitude)
Altai Mountain	ALTM	Mountain-steppe zone. The pastures are located at an altitude of 800-1200 m above sea level.	50.399444, 86.976667
		Central part of Altai Republic. Mountain-steppe zone. The pastures are located at an altitude of 900-1200 m above sea level.	50.416111, 86.993333
Altai White Downy	ALTW	Central part of Altai Republic. Mountain-steppe zone. The pastures are located at an altitude of 900-1200 m above sea level.	50.449444, 86.96
Dagestan Downy	DAGD	Fothill and mountain pasturesare located at an altitude of 1200-2200 m above sea level.	42.423889, 47.123056
Dagestan Local	DAGL	The valley at the foot of the Andean ridge. Subalpine pastures are located at an altitude of 1500-2000 m	42.795556, 46.494167
		Southern slope of the Andean ridge. Subalpine pastures are located at an altitude of 1900-2500 m above sea level.	42.797222, 46.290556
Karachaev	KARA	Mountainous-forest area. Pastures (rich in herbs, and shrubs) are located at an altitude of 900-1000 m above sea level.	43.886667, 41.451667
		Subalpine pastures are located at an altitude of 1600-2000 m above sea level.	43.4525, 42.087778
		Grass-forb steppe. Pastures are located at an altitude of 500-600 m above sea level.	44.304444, 42.414167
Orenburg	OREN	Dry steppe zone at the borders on the Kazakhstan.	51.393611, 56.8625
		Dry steppe zone at the borders on the Kazakhstan.	51.2425, 57.867222
Saanen	SAAN	Forest zone, low altitudes	59.841527, 30.525715
		The height at sea level is 550 m.	44.884444, 42.125556
Soviet Mohair	SOVM	Forest-steppe zone. The pastures are located at an altitude of 400-700 m above sea level.	51.168889, 90.68
		Steppe zone The pastures are located at an altitude of 400-500 m above sea level.	51.040556, 90.107222
