# Supplementary material for: SNP-Based Genotyping Provides Insight Into the West Asian Origin of Russian Local Goats
Source: Front Genet. 2021 Jul 1;12:708740. doi: 10.3389/fgene.2021.708740 (PMC8282346; doi:10.3389/fgene.2021.708740)
Supplement: Supplementary file 2 [file Table_2.XLSX]

## Sheet: Лист1
Supplementary Table 3. Description of the working datasets for Russian and worldwide goat populations from AdaptMap.
Breed_Country code	Breed name	Country	Continent	Neigbor Net analysis	Admixture clustering	Reference
ALTM	Altai Mountain	Russia	Eurasia	Included	Included	Present study
ALTW	Altai White Downy	Russia	Eurasia	Included	Included	Present study
DAGF	Dagestan Downy	Russia	Eurasia	Included	Included	Present study
DAGL	Dagestan Local	Russia	Eurasia	Included	Included	Present study
KARA	Karachaev	Russia	Eurasia	Included	Included	Present study
OREF	Orenburg	Russia	Eurasia	Included	Included	Present study
SAAN	Saanen	Russia	Eurasia	Included	Included	Present study
SOVM	Soviet Mohair	Russia	Eurasia	Included	Included	Present study
ABR	Abergelle	Ethiopia	Africa	Included		AdaptMap ( Colli et al, 2018; doi: 10.5061/dryad.v8g21pt)
ALP	Alpine	Switzerland	Europe	Included	Included	AdaptMap ( Colli et al, 2018; doi: 10.5061/dryad.v8g21pt)
ANG	Angora	France	Worldwide	Included	Included	AdaptMap ( Colli et al, 2018; doi: 10.5061/dryad.v8g21pt)
ANK	Ankara	Turkey	West Asia	Included	Included	AdaptMap ( Colli et al, 2018; doi: 10.5061/dryad.v8g21pt)
ARG	Argentata	Italy	Europe	Included		AdaptMap ( Colli et al, 2018; doi: 10.5061/dryad.v8g21pt)
ASP	Aspromontana	Italy	Europe	Included		AdaptMap ( Colli et al, 2018; doi: 10.5061/dryad.v8g21pt)
BAB	Barbari	Pakistan	West Asia	Included	Included	AdaptMap ( Colli et al, 2018; doi: 10.5061/dryad.v8g21pt)
BAW	Balaka-Ulongwe	Malawi	Africa	Included		AdaptMap ( Colli et al, 2018; doi: 10.5061/dryad.v8g21pt)
BEY	Bermeya	Spain	Europe	Included		AdaptMap ( Colli et al, 2018; doi: 10.5061/dryad.v8g21pt)
BEZ	Bezoar	Iran	West Asia	Included	Included	AdaptMap ( Colli et al, 2018; doi: 10.5061/dryad.v8g21pt)
BIO	Bionda dell'Adamello	Italy	Europe	Included		AdaptMap ( Colli et al, 2018; doi: 10.5061/dryad.v8g21pt)
BLB	Bilberry	Ireland	Europe	Included		AdaptMap ( Colli et al, 2018; doi: 10.5061/dryad.v8g21pt)
BOE	Boer	USA	Worldwide	Included	Included	AdaptMap ( Colli et al, 2018; doi: 10.5061/dryad.v8g21pt)
BRI	Bari	Pakistan	West Asia	Included	Included	AdaptMap ( Colli et al, 2018; doi: 10.5061/dryad.v8g21pt)
BRK	Barki	Egypt	Africa	Included		AdaptMap ( Colli et al, 2018; doi: 10.5061/dryad.v8g21pt)
BUR	Burundi goat	Burundi	Africa	Included		AdaptMap ( Colli et al, 2018; doi: 10.5061/dryad.v8g21pt)
BUT	Bugituri	Pakistan	West Asia	Included	Included	AdaptMap ( Colli et al, 2018; doi: 10.5061/dryad.v8g21pt)
CAN	Caninde'	Brazil	South America	Included		AdaptMap ( Colli et al, 2018; doi: 10.5061/dryad.v8g21pt)
CAS	Cashmere	Australia	Oceania	Included	Included	AdaptMap ( Colli et al, 2018; doi: 10.5061/dryad.v8g21pt)
CCG	Ciociara Grigia	Italy	Europe	Included		AdaptMap ( Colli et al, 2018; doi: 10.5061/dryad.v8g21pt)
CRE	Creole	Argentina	South America	Included		AdaptMap ( Colli et al, 2018; doi: 10.5061/dryad.v8g21pt)
CRP	Carpatian goat	Romania	Europe	Included		AdaptMap ( Colli et al, 2018; doi: 10.5061/dryad.v8g21pt)
CRS	Corse	France	Europe	Included		AdaptMap ( Colli et al, 2018; doi: 10.5061/dryad.v8g21pt)
DDP	Dera Din Panah	Pakistan	West Asia	Included	Included	AdaptMap ( Colli et al, 2018; doi: 10.5061/dryad.v8g21pt)
DIA	Diana	Madagascar	Africa	Included		AdaptMap ( Colli et al, 2018; doi: 10.5061/dryad.v8g21pt)
DIT	Di Teramo	Italy	Europe	Included		AdaptMap ( Colli et al, 2018; doi: 10.5061/dryad.v8g21pt)
DJA	Djallonke	Burkina Faso	Africa	Included		AdaptMap ( Colli et al, 2018; doi: 10.5061/dryad.v8g21pt)
DZD	Dedza	Malawi	Africa	Included		AdaptMap ( Colli et al, 2018; doi: 10.5061/dryad.v8g21pt)
FSS	Fosses	France	Europe	Included		AdaptMap ( Colli et al, 2018; doi: 10.5061/dryad.v8g21pt)
GAL	Galla	Kenya	Africa	Included		AdaptMap ( Colli et al, 2018; doi: 10.5061/dryad.v8g21pt)
GAR	Garganica	Italy	Europe	Included		AdaptMap ( Colli et al, 2018; doi: 10.5061/dryad.v8g21pt)
GGT	Girgentana	Italy	Europe	Included		AdaptMap ( Colli et al, 2018; doi: 10.5061/dryad.v8g21pt)
GOG	Gogo	Tanzania	Africa	Included		AdaptMap ( Colli et al, 2018; doi: 10.5061/dryad.v8g21pt)
GUE	Guera	Mali	Africa	Included		AdaptMap ( Colli et al, 2018; doi: 10.5061/dryad.v8g21pt)
GUM	Gumez	Ethiopia	Africa	Included		AdaptMap ( Colli et al, 2018; doi: 10.5061/dryad.v8g21pt)
ICL	Icelandic Goat	Iceland	Europe	Included		AdaptMap ( Colli et al, 2018; doi: 10.5061/dryad.v8g21pt)
JAT	Jattan	Pakistan	West Asia	Included	Included	AdaptMap ( Colli et al, 2018; doi: 10.5061/dryad.v8g21pt)
JON	Jonica	Italy	Europe	Included		AdaptMap ( Colli et al, 2018; doi: 10.5061/dryad.v8g21pt)
KAC	Kachan	Pakistan	West Asia	Included	Included	AdaptMap ( Colli et al, 2018; doi: 10.5061/dryad.v8g21pt)
KAM	Kamori	Pakistan	West Asia	Included	Included	AdaptMap ( Colli et al, 2018; doi: 10.5061/dryad.v8g21pt)
KAR	Karamonja	Uganda	Africa	Included		AdaptMap ( Colli et al, 2018; doi: 10.5061/dryad.v8g21pt)
KEF	Keffa	Ethiopia	Africa	Included		AdaptMap ( Colli et al, 2018; doi: 10.5061/dryad.v8g21pt)
KES	Koh-e-sulmani	Pakistan	West Asia	Included	Included	AdaptMap ( Colli et al, 2018; doi: 10.5061/dryad.v8g21pt)
KIK	Kiko	USA	North America	Included		AdaptMap ( Colli et al, 2018; doi: 10.5061/dryad.v8g21pt)
KIL	Kil	Turkey	West Asia	Included	Included	AdaptMap ( Colli et al, 2018; doi: 10.5061/dryad.v8g21pt)
KLS	Kilis	Turkey	West Asia	Included	Included	AdaptMap ( Colli et al, 2018; doi: 10.5061/dryad.v8g21pt)
LND	Landin	Mozambique	Africa	Included		AdaptMap ( Colli et al, 2018; doi: 10.5061/dryad.v8g21pt)
LNR	Landrance Goat	Denmark	Europe	Included		AdaptMap ( Colli et al, 2018; doi: 10.5061/dryad.v8g21pt)
LOH	Lohri	Pakistan	West Asia	Included	Included	AdaptMap ( Colli et al, 2018; doi: 10.5061/dryad.v8g21pt)
LOP	Local Pothohari	Pakistan	West Asia	Included	Included	AdaptMap ( Colli et al, 2018; doi: 10.5061/dryad.v8g21pt)
MAA	Maasai	Tanzania	Africa	Included		AdaptMap ( Colli et al, 2018; doi: 10.5061/dryad.v8g21pt)
MAL	Mallorquina	Spain	Europe	Included		AdaptMap ( Colli et al, 2018; doi: 10.5061/dryad.v8g21pt)
MAU	Maure	Mali	Africa	Included		AdaptMap ( Colli et al, 2018; doi: 10.5061/dryad.v8g21pt)
MEN	Menabe	Madagascar	Africa	Included		AdaptMap ( Colli et al, 2018; doi: 10.5061/dryad.v8g21pt)
MLG	Malaguena	Spain	Europe	Included		AdaptMap ( Colli et al, 2018; doi: 10.5061/dryad.v8g21pt)
MLS	Maltese sarda	Italy	Europe	Included		AdaptMap ( Colli et al, 2018; doi: 10.5061/dryad.v8g21pt)
MLT	Maltese	Italy	Europe	Included		AdaptMap ( Colli et al, 2018; doi: 10.5061/dryad.v8g21pt)
MLY	Malya	Tanzania	Worldwide	Included	Included	AdaptMap ( Colli et al, 2018; doi: 10.5061/dryad.v8g21pt)
MOR	Moroccan goat	Morocco	Africa	Included		AdaptMap ( Colli et al, 2018; doi: 10.5061/dryad.v8g21pt)
MOX	Moxoto'	Brazil	South America	Included		AdaptMap ( Colli et al, 2018; doi: 10.5061/dryad.v8g21pt)
MSH	Mashona	Zimbabwe	Africa	Included		AdaptMap ( Colli et al, 2018; doi: 10.5061/dryad.v8g21pt)
MTB	Matebele	Zimbabwe	Africa	Included		AdaptMap ( Colli et al, 2018; doi: 10.5061/dryad.v8g21pt)
MUB	Mubende	Uganda	Africa	Included		AdaptMap ( Colli et al, 2018; doi: 10.5061/dryad.v8g21pt)
MUG	Murciano-Granadina	Spain	Europe	Included		AdaptMap ( Colli et al, 2018; doi: 10.5061/dryad.v8g21pt)
NAI	Naine	Mali	Africa	Included		AdaptMap ( Colli et al, 2018; doi: 10.5061/dryad.v8g21pt)
NBN	Nubian	Egypt	Worldwide	Included	Included	AdaptMap ( Colli et al, 2018; doi: 10.5061/dryad.v8g21pt)
NGD	Nganda	Uganda	Africa	Included		AdaptMap ( Colli et al, 2018; doi: 10.5061/dryad.v8g21pt)
NIC	Nicastrese	Italy	Europe	Included		AdaptMap ( Colli et al, 2018; doi: 10.5061/dryad.v8g21pt)
NRW	Norwegian	Tanzania	Africa	Included		AdaptMap ( Colli et al, 2018; doi: 10.5061/dryad.v8g21pt)
OIG	Old Irish Goat	Ireland	Europe	Included		AdaptMap ( Colli et al, 2018; doi: 10.5061/dryad.v8g21pt)
ORO	Orobica	Italy	Europe	Included		AdaptMap ( Colli et al, 2018; doi: 10.5061/dryad.v8g21pt)
OSS	Oasis	Egypt	Africa	Included	Included	AdaptMap ( Colli et al, 2018; doi: 10.5061/dryad.v8g21pt)
PAH	Pahari	Pakistan	West Asia	Included		AdaptMap ( Colli et al, 2018; doi: 10.5061/dryad.v8g21pt)
PAL	Palmera (Canaria island breed)	Spain	Europe	Included		AdaptMap ( Colli et al, 2018; doi: 10.5061/dryad.v8g21pt)
PAT	Pateri	Pakistan	West Asia	Included	Included	AdaptMap ( Colli et al, 2018; doi: 10.5061/dryad.v8g21pt)
PEU	Peulh	Mali	Africa	Included		AdaptMap ( Colli et al, 2018; doi: 10.5061/dryad.v8g21pt)
PRW	Pare White	Tanzania	Africa	Included		AdaptMap ( Colli et al, 2018; doi: 10.5061/dryad.v8g21pt)
PTV	Poitevine	France	Europe	Included		AdaptMap ( Colli et al, 2018; doi: 10.5061/dryad.v8g21pt)
PVC	Provencale	France	Europe	Included		AdaptMap ( Colli et al, 2018; doi: 10.5061/dryad.v8g21pt)
PYR	Pyrenean	France	Europe	Included		AdaptMap ( Colli et al, 2018; doi: 10.5061/dryad.v8g21pt)
RAN	Rangeland	Australia	Oceania	Included	Included	AdaptMap ( Colli et al, 2018; doi: 10.5061/dryad.v8g21pt)
RAS	Blanca de Rasquera	Spain	Europe	Included		AdaptMap ( Colli et al, 2018; doi: 10.5061/dryad.v8g21pt)
RME	Rossa Mediterranea	Italy	Europe	Included		AdaptMap ( Colli et al, 2018; doi: 10.5061/dryad.v8g21pt)
RSK	Red Sokoto	Nigeria	Africa	Included		AdaptMap ( Colli et al, 2018; doi: 10.5061/dryad.v8g21pt)
SAA	Saanen	Switzerland	Worldwide	Included	Included	AdaptMap ( Colli et al, 2018; doi: 10.5061/dryad.v8g21pt)
SAH	Sahel	Burkina Faso	Africa	Included		AdaptMap ( Colli et al, 2018; doi: 10.5061/dryad.v8g21pt)
SAR	Sarda	Italy	Europe	Included		AdaptMap ( Colli et al, 2018; doi: 10.5061/dryad.v8g21pt)
SDN	Soudanaise	Mali	Africa	Included		AdaptMap ( Colli et al, 2018; doi: 10.5061/dryad.v8g21pt)
SEA	Small East African	Kenya	Africa	Included		AdaptMap ( Colli et al, 2018; doi: 10.5061/dryad.v8g21pt)
SEB	Sebei	Uganda	Africa	Included		AdaptMap ( Colli et al, 2018; doi: 10.5061/dryad.v8g21pt)
SHL	Sahel	Nigeria	Africa	Included		AdaptMap ( Colli et al, 2018; doi: 10.5061/dryad.v8g21pt)
SID	Saidi	Egypt	Africa	Included	Included	AdaptMap ( Colli et al, 2018; doi: 10.5061/dryad.v8g21pt)
SNJ	Sonjo	Tanzania	Africa	Included		AdaptMap ( Colli et al, 2018; doi: 10.5061/dryad.v8g21pt)
SOF	Sofia	Madagascar	Africa	Included		AdaptMap ( Colli et al, 2018; doi: 10.5061/dryad.v8g21pt)
SPA	Spanish	USA	North America	Included		AdaptMap ( Colli et al, 2018; doi: 10.5061/dryad.v8g21pt)
TAP	Tapri	Pakistan	West Asia	Included	Included	AdaptMap ( Colli et al, 2018; doi: 10.5061/dryad.v8g21pt)
TAR	Targui	Mali	Africa	Included		AdaptMap ( Colli et al, 2018; doi: 10.5061/dryad.v8g21pt)
TED	Teddi	Pakistan	West Asia	Included	Included	AdaptMap ( Colli et al, 2018; doi: 10.5061/dryad.v8g21pt)
THA	Thari	Pakistan	West Asia	Included	Included	AdaptMap ( Colli et al, 2018; doi: 10.5061/dryad.v8g21pt)
TOG	Toggenburg	Tanzania	Africa	Included	Included	AdaptMap ( Colli et al, 2018; doi: 10.5061/dryad.v8g21pt)
TUN	Tunisian	Tunisia	Africa	Included	Included	AdaptMap ( Colli et al, 2018; doi: 10.5061/dryad.v8g21pt)
VAL	Valdostana	Italy	Europe	Included		AdaptMap ( Colli et al, 2018; doi: 10.5061/dryad.v8g21pt)
VSS	Valpassiria	Italy	Europe	Included		AdaptMap ( Colli et al, 2018; doi: 10.5061/dryad.v8g21pt)
WAD	West African Dwarf	Nigeria	Africa	Included		AdaptMap ( Colli et al, 2018; doi: 10.5061/dryad.v8g21pt)
WYG	Woyito Guji	Ethiopia	Africa	Included		AdaptMap ( Colli et al, 2018; doi: 10.5061/dryad.v8g21pt)
